# Supplementary material for: Effects of immune checkpoint inhibitor therapy resumption in patients with malignant tumors after moderate-to-severe immune-related adverse events
Source: PLoS One. 2022 Apr 28;17(4):e0267572. doi: 10.1371/journal.pone.0267572 (PMC9049539; doi:10.1371/journal.pone.0267572)
Supplement: S1 File — (XLSX) [file pone.0267572.s002.xlsx]

## Sheet: Sheet1 
age (at diagnosis)	sex 1:male	PS (at diagnosis)	tumor type	pathological diagnosis	previous chemo 1:yes	number of previous chemo	previou surgery 1:yes	previous RT 1:yes	age (at ICI start)	PS (at ICI start)	1st line ICI	reason for ending	2nd line ICI	reason for ending	3rd line ICI	reason for ending	ICI best overall response	irAE 1:yes	age (at irAE onset)	ICI at irAE onset	irAE category	irAE Grade	ICI discontinuation 1:yes	treatment for irAE 1:yes	PSL start dose(mg)	PSL off 1:yes	PSL off date	treatment other than PSL	ICI resumption 1:yes	resumption regimen	PSL dose at ICI resumption(mg)	time between the last ICI infusion and the resumption	response after ICI resumption	reason for ending	irAE recurence 1:yes	recurrence irAE category	Grade	treatment for irAE recurrence	outcome 1:death	cause of death	time between the ICI rechallenge and irAE recurrence last ICI infusion and the resumption
60	1	0	lung	adenocarcinoma	1	2	0	1	61	0	Nivo	PD					PD	1	61	Nivo	pneumonitis	2	1	1	25	0		-	0										1	primary disease (not irAE)
80	1	1	lung	SCC	1	2	1	1	82	2	Nivo	PD					PD	0																					1	primary disease (not irAE)
45	0	0	gastric	adenocarcinoma	1	4	0	0	45	0	Nivo	PD					SD	1	45	Nivo	Thyroid	2	1	1	-	-	-	Levothyroxine	1	Nivo	0	49	PD	PD	0				1	primary disease (not irAE)
76	1	0	lung	non-small-cell	0	0	0	0	76	0	Pemb	AE					PR	1	76	Pemb	pneumonitis	4	1	1	pulse→60	0		-	0										0
57	1	1	Thymic	SCC	1	4	0	0	60	2	Nivo	PD					SD	0																					1	primary disease (not irAE)
44	1	0	gastric	adenocarcinoma	1	3	1	0	45	0	Nivo	PD					SD	0																					1	primary disease (not irAE)
66	1	2	lung	SCC	0	0	0	0	66	3	Pemb	PD					PD	0																					1	primary disease (not irAE)
58	1	0	RCC	RCC	1	2	1	0	58	0	Nivo	PD					SD	1	59	Nivo	Thyroid	1	0	1	-	-	-	Levothyroxine											0
75	1	0	Melanoma	malignant melanoma	1	1	1	0	85	1	Nivo	PD					SD	0																					1	primary disease (not irAE)
76	0	1	lung	adenocarcinoma	1	0	0	1	76	1	Pemb	PD	Nivo				SD	0																					0
59	0	0	Melanoma	malignant melanoma	1	4	1	1	62	3	Nivo	PD					SD	0																					1	primary disease (not irAE)
73	1	1	lung	adenosquamous	1	0	1	1	74	2	Pemb	PD					PD	0																					0
53	1	0	lung	adenocarcinoma	1	3	0	1	58	2	Nivo	PD					SD	0																					1	primary disease (not irAE)
71	1	0	lung	Adenocarcinoma	1	2	1	0	76	1	Nivo	AE					PR	1	77	Nivo	pneumonitis	1	1	0					0										0
60	1	0	head and neck	SCC	1	2	1	1	61	3	Nivo	PD					SD	0																					0
73	1	0	lung	Adenocarcinoma	0	0	1	0	75	0	Pemb						SD	0																					0
61	1	0	lung	Adenocarcinoma	1	2	1	0	62	1	Atezo	PD					PD	0																					1	primary disease (not irAE)
76	1	0	lung	Adenocarcinoma	1	1	0	1	76	1	Durva	radiation pneumonitis					PD	0																					1	primary disease (not irAE)
70	1	0	lung	SCC	1	2	1	0	73	1	Nivo	AE	Atezo	PD			SD	1	74	Nivo	skin	3	1	1	10	1	2019-05-31	anti-allergic drug	1	Atezo	10	158	SD	PD	0				0
70	1	0	Melanoma	malignant melanoma	1	1	1	0	76	0	Nivo	other					NE	0																					0
53	1	1	oesophagus	SCC	1	1	1	1	54	0	Nivo	PD					PD	0																					1	primary disease (not irAE)
61	1	0	lung	Pleomorphic carcinoma	1	6	1	1	66	2	Nivo	AE	Atezo	PD			SD	1	68	Nivo	pneumonitis	1	1	0					1	Atezo	0		SD	PD	0				1	primary disease (not irAE)
53	1	0	RCC	RCC	0	0	1	0	58	0	Ipi+Nivo	PD					PD	1	58	Ipi+Nivo	skin	1	0	0															0
69	1	1	gastric	adenocarcinoma	1	2	0	0	70	1	Nivo	PD					PD	0																					1	primary disease (not irAE)
65	1	1	lung	Adenocarcinoma	0	0	0	0	65	1	Pemb	PD					PR	0																					1	primary disease (not irAE)
65	1	1	head and neck	SCC	1	2	1	1	67	2	Nivo	PD					PD	0																					1	primary disease (not irAE)
71	1	0	lung	SCC	1	2	1	1	75	1	Nivo						PR	0																					0
65	1	0	Melanoma	malignant melanoma	0	0	1	0	66	0	Nivo	PD	Ipi+Nivo	PD			PD	1	66	Nivo	adrenal	1	0	1	-	-	-	Hydrocortisone											1	primary disease (not irAE)
83	1	2	lung	Adenocarcinoma	1	1	0	0	84	2	Nivo	PD					PD	0																					1	primary disease (not irAE)
79	1	3	lung	SCC	0	0	1	0	79	1	Pemb	PD+AE					SD	1	79	Pemb	skin arthritis hematologic	2 2 3	0 1 ※onset after discontinuation	1 1 1	- 10 mPSL 125mg	- 0 0		anti-allergic drug	0										0
72	0	0	Melanoma	malignant melanoma	1	1	1	0	72	1	Nivo	PD					SD	0																					1	primary disease (not irAE)
78	1	2	lung	SCC	0	0	0	0	78	2	Pemb	PD					SD	0																					1	primary disease (not irAE)
67	0	0	head and neck	SCC	1	3	1	1	75	2	Nivo	PD					SD	1	75	Nivo	pneumonitis	2	1	1	30	0		-	1	Nivo	25	71	PD	PD	0				1	primary disease (not irAE)
76	1	1	NEC	large cell caricnoma	0	0	0	0	76	1	Pemb	PD					SD	1	76	Pemb	liver colitis	3 2	1 1	1	50	0	-		1	Pemb	10	48	PD	PD	0				0
39	0	1	head and neck	SCC	1	1	0	1	40	1	Nivo	PD					PD	0																					1	primary disease (not irAE)
66	1	0	lung	Adenocarcinoma	1	0	1	1	77	1	Pemb	PD					SD	0																					1	primary disease (not irAE)
61	0	1	gastric	adenocaricnoma	1	2	0	0	62	2	Nivo	PD					PD	0																					1	primary disease (not irAE)
64	1	0	lung	SCC	1	3	0	0	64	2	Nivo	PD					PD	0																					1	primary disease (not irAE)
37	1	0	head and neck	SCC	1	2	1	1	38	1	Nivo	PD					PD	0																					1	primary disease (not irAE)
67	0	1	lung	Adenocarcinoma	1	1	0	0	68	3	Pemb	other					SD	0																					0
72	1	0	lung	Adenocarcinoma	1	2	0	0	74	2	Nivo	PD					PD	0																					1	primary disease (not irAE)
80	1	2	gastric	adenocarcinoma	1	2	0	0	81	3	Nivo	PD					PD	1	81	Nivo	Thyroid	1	0	1	-	-	-	Levothyroxine											1	primary disease (not irAE)
49	0	2	lung	Adenocarcinoma	1	1	0	0	49	3	Nivo	PD					PD	0																					1	primary disease (not irAE)
65	0	0	lung	Adenocarcinoma	0	0	0	0	65	0	Pemb						PR	0																					0
66	1	0	Melanoma	malignant melanoma	1	1	1	0	66	0	Nivo						PR	1	66	Nivo	skin	1	0	0															0
69	1	0	Urothelial	Urothelial carcinoma	1	1	0	1	70	0	Avelumab	PD	Pemb	PD+AE			SD	1	72	Pemb	liver	1	1	0					0										1	primary disease (not irAE)
68	1	0	gastric	adenocarcinoma	1	3	1	0	70	1	Nivo	PD					PD	0																					1	primary disease (not irAE)
60	1	0	head and neck	SCC	1	2	1	0	64	1	Nivo	AE					SD	1	65	Nivo	arthritis	3	1	1	25	0		-	0										0
77	1	1	lung	SCC	0	0	0	0	77	1	Pemb	PD					SD	1	77	Pemb	skin	1	0	1	-	-	-	anti-allergic drug											1	primary disease (not irAE)
76	0	0	Melanoma	malignant melanoma	2	1	1	0	84	1	Nivo	PD					PD	0																					1	primary disease (not irAE)
68	1	1	RCC	RCC	1	6	1	0	72	3	Nivo						PR	1	72	Nivo	Thyroid	2	0	1	-	-	-	Levothyroxine											0
69	0	0	lung	Adenocarcinoma	1	2	0	0	71	1	Nivo	PD					PD	0																					1	primary disease (not irAE)
75	1	0	head and neck	Undifferentiated pleomorphic sarcoma	1	1	1	0	77	1	Nivo						SD	1	77	Nivo	skin	3	1	1	20	1	2020-06-18	anti-allergic drug	1	Nivo	0	56	SD		0				0
79	0	2	Melanoma	malignant melanoma	0	0	1	0	85	3	Nivo	PD					SD	0																					0
75	1	1	lung	Adenocarcinoma	1	1	0	0	75	1	Nivo	PD					SD	0																					1	primary disease (not irAE)
53	0	0	lung	Adenocarcinoma	1	2	1	1	60	1	Nivo	PD					PD	0																					1	primary disease (not irAE)
82	0	3	lung	SCC	1	1	0	0	83	1	Nivo	PD	Atezo	PD			PD	0																					1	primary disease (not irAE)
70	0	0	lung	Adenocarcinoma	1	4	1	1	76	3	Nivo	PD					PD	0																					1	primary disease (not irAE)
36	1	0	RCC	RCC	1	2	1	1	54	0	Nivo	PD					SD	0																					0
43	0	0	gastric	adenocarcinoma	1	2	0	0	44	0	Nivo	PD					PD	0																					1	primary disease (not irAE)
58	1	1	lung	Adenocarcinoma	1	4	0	1	64	2	Nivo	PD					PD	0																					1	primary disease (not irAE)
60	1	0	lung	SCC	1	1	0	0	61	1	Nivo	PD					SD	0																					1	primary disease (not irAE)
75	1	0	lung	Adenocarcinoma	0	0	1	0	80	2	Pemb	AE					SD	1	80	Pemb	pneumonitis	1	1	0					0										0
68	1	0	lung	Adenocarcinoma	1	1	1	0	73	2	Nivo	CR					CR	1	74	Nivo	skin	2	※onset after discontinuation	0					0										0
69	1	2	lung	SCC	1	2	0	1	69	2	Pemb	PD					PD	0																					1	primary disease (not irAE)
20	1	4	CUP	Adenocarcinoma	1	1	0	0	20	4	Nivo	PD					PD	0																					1	primary disease (not irAE)
64	1	1	Mesothelioma	Epithelioid mesothelioma	1	2	0	0	67	2	Nivo	PD					PD	0																					1	primary disease (not irAE)
70	1	0	lung	SCC	1	3	1	1	77	0	Pemb	PD	Pemb rechallenge ※not irAE	other			SD	1	78	Pemb	pneumonitis	4	※onset after discontinuation	1	pulse→50	0		anti-bacterial drug	0										1	pneumonitis
70	1	0	head and neck	SCC	1	1	1	0	70	1	Nivo	other					SD	0																					1	intestinal necrosis
66	1	1	lung	non-small-cell	1	3	0	1	68	1	Nivo	PD					SD	1	68	Nivo	liver	2	1	1	-	-	-	UDCA	1	Nivo	0	35	SD	PD	0				1	primary disease (not irAE)
74	0	1	Melanoma	malignant melanoma	1	1	1	0	78	2	Ipi	PD					PD	0																					1	primary disease (not irAE)
73	1	0	lung	Adenocarcinoma	1	4	1	1	79	0	Nivo	PD					SD	0																					1	primary disease (not irAE)
59	1	1	Mesothelioma	Epithelioid mesothelioma	1	1	0	0	60	2	Nivo	PD					PD	0																					1	primary disease (not irAE)
64	0	0	lung	Adenocarcinoma	1	1	1	0	69	0	Nivo	AE					SD	1	69	Nivo	thyroid pneumonitis	2 1	1	1	-	-	-	Levothyroxine	0										1	primary disease (not irAE)
69	0	0	lung	Adenocarcinoma	1	0	0	1	69	1	Pemb	AE					PR	1	69	Pemb	colitis	1	1	1	-	-	-	probiotics	1	Pemb	0		PR	AE	1	colon	3	PSL	0		85
70	1	0	Urothelial	Urothelial carcinoma	1	3	0	1	71	2	Pemb	PD					PD	0																					1	primary disease (not irAE)
70	1	0	lung	Adenocarcinoma	1	1	0	1	74	1	Nivo	other					SD	0																					1	primary disease (not irAE)
44	0	0	RCC	RCC	1	4	1	0	52	0	Nivo						SD	0																					0
45	0	0	Melanoma	malignant melanoma	1	1	1	0	47	0	Nivo	other	Ipi+Nivo	PD			PD	0																					0
65	1	0	lung	Adenocarcinoma	1	2	0	0	68	0	Nivo						PR	1	68	Nivo	adrenal	2	1	1	-	-	-	Hydrocortisone	1	Nivo	0	47	PR		1	Thyroid	1	Levothyroxine	0		206
61	0	0	lung	Adenocarcinoma	1	3	1	0	66	3	Nivo	PD					PD	0																					1	primary disease (not irAE)
58	1	0	lung	Adenocarcinoma	1	2	1	1	60	2	Nivo	PD					PD	0																					1	primary disease (not irAE)
54	0	0	lung	Adenocarcinoma	1	7	0	1	59	1	Nivo	PD					PD	0																					1	primary disease (not irAE)
48	1	0	gastric	adenocarcinoma	1	3	1	0	51	0	Avelumab	PD	Nivo	PD+AE			PD	1	52	Nivo	skin	2	0	1	25	1	2018-01-18	-											1	primary disease (not irAE)
73	0	0	NET	NET	1	4	0	0	77	1	Nivo	PD					SD	0																					0
70	1	0	lung	SCC	1	1	1	0	73	2	Nivo	PD					PR	1	73	Nivo	thyroid	1	0	1	-	-	-	Levothyroxine											0
65	1	1	lung	Adenocarcinoma	0	0	0	0	71	1	Pemb	PD					SD	1	72	Pemb	cholangitis	3	※onset after discontinuation	1	40	0		-	0										0
66	1	0	gastric	Adenocarcinoma	1	5	1	0	71	1	Nivo	PD					PD	0																					1	primary disease (not irAE)
73	0	0	Urothelial	urothelial carcinoma	1	2	1	1	74	1	Pemb						SD	1	75	Pemb	skin	2	1	1	-	-	-	ointment	1	Pemb	0	108	SD		1	Thyroid	1	Levothyroxine	0		213
60	1	0	gastric	adenocarcinoma	1	5	1	0	63	1	Nivo	AE					SD	1	64	Nivo	adrenal	4	1	1	-	-	-	Hydrocortisone	1	Nivo	0	784			0				0
61	1	0	lung	Adenocarcinoma	1	2	1	1	66	0	Atezo	PD					SD	0																					0
28	0	2	lung	Adenocarcinoma	1	3	0	1	31	3	Nivo	PD					PD	0																					1	primary disease (not irAE)
26	1	0	Melanoma	malignant melanoma	1	1	1	1	27	0	Ipi	PD	Nivo	PD			PD	0																					1	primary disease (not irAE)
61	0	0	lung	Adenocarcinoma	1	3	1	1	63	1	Nivo	PD	Atezo	PD			SD	1	63	Nivo	liver	2	1	1	40	1	2017-07-12	-	1	Nivo	35	29	SD	PD	0				1	primary disease (not irAE)
67	0	1	lung	Adenocarcinoma	1	6	1	1	68	3	Nivo	AE					SD	1	68	Nivo	infusion reaction	4	1	1	-	-	-	treatment for infusion reaction	0										1	primary disease (not irAE)
67	0	1	lung	Adenocarcinoma	1	4	1	0	70	2	Nivo	PD					PD	0																					1	primary disease (not irAE)
67	1	0	lung	Adenocarcinoma	1	1	1	1	70	0	Pemb	PD					SD	0																					1	primary disease (not irAE)
61	1	0	Melanoma	malignant melanoma	1	2	1	1	62	0	Nivo	PD	Ipi	AE			PR	1	62	Nivo	thyroid	2	1	1	-	-	-	MMI	1	Nivo	0	57	PR	PD	1	Neurologic	3	PSL	0		323
61	1	1	lung	Adenocarcinoma	1	2	0	1	63	1	Nivo	PD	Pemb	PD			SD	1	63	Nivo	diabetes	3	1	1	-	-	-	insulin	1	Nivo	0	49	SD	PD	0				1	primary disease (not irAE)
60	1	0	lung	Adenocarcinoma	1	4	0	1	62	2	Nivo	PD					PD	0																					1	primary disease (not irAE)
67	1	0	RCC	RCC	1	3	1	0	70	1	Nivo	PD					PD	0																					1	primary disease (not irAE)
64	1	0	lung	SCC	1	3	1	1	66	0	Nivo	PD					PD	0																					1	primary disease (not irAE)
76	0	3	lung	Adenocarcinoma	1	2	0	0	78	3	Nivo	PD					SD	0																					1	primary disease (not irAE)
61	1	2	lung	Adenocarcinoma	1	3	0	1	62	3	Nivo	PD					PD	0																					1	primary disease (not irAE)
33	1	0	gastric	adenocarcinoma	1	3	1	0	35	2	Nivo	PD					PD	0																					1	primary disease (not irAE)
68	1	0	lung	SCC	1	1	0	1	69	2	Nivo	PD					PD	0																					1	primary disease (not irAE)
77	1	1	Mesothelioma	Epithelioid mesothelioma	1	1	0	1	77	1	Nivo	PD					SD	0																					1	primary disease (not irAE)
72	1	1	Melanoma	malignant melanoma	1	0	1	1	73	3	Nivo	PD					PD	0																					1	primary disease (not irAE)
61	1	0	gastric	adenocarcinoma	1	4	1	0	63	0	Nivo	PD					PD	1	63	Nivo	adrenal	2	1	1	-	-	-	Hydrocortisone Levothyroxine	1	Nivo	0	32	PD	PD	0				1	primary disease (not irAE)
72	1	0	lung	Adenocarcinoma	1	2	1	0	75	3	Nivo	PD					PD	0																					1	primary disease (not irAE)
65	0	0	lung	Adenocarcinoma	1	3	1	0	68	1	Nivo	PD					PD	0																					1	primary disease (not irAE)
54	1	0	head and neck	SCC	1	2	1	1	56	2	Nivo	PD					PD	0																					1	primary disease (not irAE)
69	1	0	Urothelial	carcinoma	1	2	0	1	71	0	Pemb	PD					PD	1	71	Pemb	thyroid	2	1	1	-	-	-	Levothyroxine	1	Pemb	0	43	PD	PD	0				1	primary disease (not irAE)
55	1	0	gastro-oesophageal	adenocarcinoma	1	2	0	1	58	0	Nivo	CR					CR	0																					0
63	1	0	head and neck	SCC	1	1	1	1	66	1	Nivo	CR					CR	0																					0
60	1	0	lung	Adenocarcinoma	1	2	1	1	63	3	Pemb	PD					PD	0																					1	primary disease (not irAE)
67	1	0	lung	Adenocarcinoma	1	1	1	0	69	0	Pemb	AE					SD	1	69	Pemb	pneumonitis	1	1	0					0										1	primary disease (not irAE)
61	1	0	gastric	adenocarcinoma	1	3	0	0	63	1	Nivo	PD					PD	0																					1	primary disease (not irAE)
78	0	1	lung	Adenocarcinoma	1	3	0	0	79	2	Nivo	PD					PD	0																					1	primary disease (not irAE)
41	0	0	gastric	adenocarcinoma	1	2	1	0	45	3	Nivo	PD					PD	0																					1	primary disease (not irAE)
71	0	1	lung	Adenocarcinoma	1	4	0	1	72	1	Nivo	AE					PR	1	73	Nivo	colitis	3	1	1	50	0		probiotics	0										1	primary disease (not irAE)
37	1	1	lung	SCC	1	1	0	0	38	2	Nivo	PD					SD	0																					1	primary disease (not irAE)
71	1	1	lung	SCC	1	1	0	0	71	1	Nivo	PD					PD	0																					1	primary disease (not irAE)
67	1	1	lung	Adenocarcinoma	1	3	0	1	68	3	Nivo	PD					PD	0																					1	primary disease (not irAE)
56	0	3	Melanoma	malignant melanoma	1	0	0	1	56	4	Nivo	PD					PD	0																					1	primary disease (not irAE)
80	1	1	Melanoma	malignant melanoma	0	0	1	0	81	1	Nivo	PD	Ipi	other			PD	0																					1	primary disease (not irAE)
53	1	0	lung	Adenocarcinoma	1	2	0	1	54	2	Nivo	PD+AE					PD	1	54	Nivo	colitis	2	1	1	35	1	2017-05-20	-	0										1	primary disease (not irAE)
65	1	0	gastric	adenocarcinoma	1	2	1	0	67	0	Nivo	AE					PR	1	67	Nivo	liver colitis	3 3	1 1	0 1	60	1	2018/6/12	-	1	Nivo	0	86	PR	AE	1	adrenal pneumonitis	２ 2	Hydrocortisone PSL	0		57
44	0	0	lung	Adenocarcinoma	1	6	0	0	46	3	Nivo	PD					PD	0																					1	primary disease (not irAE)
71	1	2	lung	Adenocarcinoma	1	1	0	1	71	1	Nivo	PD					PD	0																					1	primary disease (not irAE)
77	0	2	Melanoma	malignant melanoma	0	0	0	0	77	2	Nivo	PD					PD	0																					1	primary disease (not irAE)
60	1	1	lung	SCC	1	2	0	1	60	1	Nivo	PD					SD	1	61	Nivo	thyroid skin	1 3	0 1	1 1	-	-	-	Levothyroxine ointment	1	Nivo	0	77	SD	PD	0				1	primary disease (not irAE)
59	0	0	gastric	adenocarcinoma	1	3	1	0	61	2	Nivo	PD					PD	0																					1	primary disease (not irAE)
61	1	0	head and neck	SCC	1	2	1	1	62	2	Nivo	PD					PD	0																					1	primary disease (not irAE)
66	0	0	Urothelial	Adenocarcinoma	1	1	1	1	67	0	Pemb						SD	1	69	Pemb	skin	1	0	1	-	-	-	ointment											0
35	0	0	Melanoma	malignant melanoma	0	0	1	0	35	0	Nivo	PD	Ipi	PD	Pemb	PD	PD	1	36	Ipi	liver	3	1	1	80	1	2017-05-12	Hydrocortisone	1	Pemb	0	121	PD	PD	0				1	primary disease (not irAE)
70	1	1	head and neck	SCC	1	2	1	1	72	3	Nivo	PD					PD	0																					1	primary disease (not irAE)
71	0	0	Melanoma	malignant melanoma	1	0	1	1	72	4	Nivo	PD					PD	1	72	Nivo	thyroid	1	0	1	-	-	-	Levothyroxine											1	primary disease (not irAE)
63	1	0	Melanoma	malignant melanoma	1	0	1	1	64	0	Ipi	PD	Nivo	PD			SD	1	64	Ipi	skin adrenal	2 2	0 1	1 1	20 -	1 -	2016/11/5 -	Hydrocortisone	1	Nivo	0	424	PD	PD	1	skin	2	PSL	1	primary disease (not irAE)	49
58	1	1	lung	Adenocarcinoma	1	2	0	0	59	2	Nivo	PD					PD	0																					1	primary disease (not irAE)
72	0	2	gastric	adenocarcinoma	1	2	1	0	74	2	Nivo	surgery	Nivo	other			CR	1	75	Nivo	Neurologic	2	1	1	pulse 1g	1	2018-10-21	Levetiracetam	1	Nivo	0	77	CR	surgery	0				0
72	1	0	lung	SCC	1	1	0	0	73	0	Nivo	PD					PD	0																					1	primary disease (not irAE)
68	1	0	gastric	adenocarcinoma	1	3	1	0	69	1	Nivo	PD					PD	0																					1	primary disease (not irAE)
66	1	0	Urothelial	urothelial carcinoma	1	3	1	1	67	1	Pemb	PD					SD	0																					1	primary disease (not irAE)
55	1	0	RCC	RCC	1	2	1	0	68	1	Nivo						SD	0																					0
72	1	1	lung	SCC	1	2	0	0	73	1	Nivo						PR	1	76	Nivo	skin	3	1	1	25	0		-	1	Nivo	5	387	SD		0				0
77	1	0	gastro-oesophageal	adenocarcinoma	1	4	1	1	80	2	Nivo	PD					PD	0																					1	primary disease (not irAE)
56	1	0	RCC	-	1	3	0	0	57	2	Nivo	PD					PD	0																					1	primary disease (not irAE)
63	1	0	lung	Adenocarcinoma	1	2	1	1	63	0	Nivo	PD					PD	0																					1	primary disease (not irAE)
74	1	0	lung	Adenocarcinoma	1	4	0	1	75	3	Nivo	PD					PR	0																					1	primary disease (not irAE)
67	0	0	lung	Adenocarcinoma	1	1	0	0	68	1	Nivo	PD					PD	0																					0
69	1	0	gastric	Adenocarcinoma	1	2	0	0	70	1	Nivo	PD					PD	0																					1	primary disease (not irAE)
65	1	2	lung	Pleomorphic carcinoma	1	1	0	1	65	3	Nivo	PD					SD	0																					1	primary disease (not irAE)
57	0	1	Melanoma	malignant melanoma	1	0	0	1	57	1	Nivo	PD	Ipi	PD			PD	0																					1	primary disease (not irAE)
41	0	0	gastro-oesophageal	Adenocarcinoma	1	3	1	0	42	3	Nivo	PD					PD	0																					1	primary disease (not irAE)
54	1	0	Urothelial	Urothelial carcinoma	1	4	0	1	56	1	Pemb	PD					PD	0																					1	primary disease (not irAE)
34	0	0	gastric	Adenocarcinoma	1	2	1	0	37	1	Nivo	PD					PD	0																					1	primary disease (not irAE)
60	0	0	lung	Adenocarcinoma	1	3	1	1	67	0	Nivo	PD					PD	0																					0
53	1	2	lung	SCC	1	1	0	1	53	0	Pemb	AE					SD	1	54	Pemb	pneumonitis	2	1	1	80	1	2018-08-09	-	0										1	primary disease (not irAE)
60	1	0	gastric	Adenocarcinoma	1	2	0	0	61	1	Nivo	PD					SD	0																					1	primary disease (not irAE)
74	1	1	lung	SCC	1	1	0	1	77	1	Pemb	PD					PR	0																					0
55	1	0	lung	Adenocarcinoma	1	1	1	0	55	0	Pemb	AE					PR	1	56	Pemb	colitis	3	1	1	40	1	2019-11-07	5-ASA	0										0
71	1	0	lung	Adenocarcinoma	1	1	1	0	72	2	Nivo						SD	1	72	Nivo	skin	1	0	0															0
62	1	1	lung	Adenocarcinoma	1	2	0	1	63	1	Nivo	PD					PD	0																					1	primary disease (not irAE)
55	1	0	oesophagus	SCC	1	1	1	0	58	0	Nivo	PD					PD	0																					0
81	0	0	lung	Adenocarcinoma	0	0	0	0	81	0	Pemb	PD					PD	1	81	Pemb	colitis	2	1	1	40	0		-	1	Pemb	10	58	PD	PD	0				1	primary disease (not irAE)
65	1	0	Urothelial	Urothelial carcinoma	1	2	0	1	65	1	Pemb	AE					PR	1	66	Pemb	pneumonitis	2	1	1	30	1	2019-05-13	-	1	Pemb	0	266	SD	AE	1	pneumonitis	2	PSL	0		46
78	1	1	lung	non-small-cell	0	0	0	0	78	1	Pemb						PR	1	78	Pemb	skin	1	0	0															0
48	0	0	RCC	RCC	1	2	1	0	50	0	Nivo						PR	1	51	Nivo	ophthalmologic	2	1	1	eye drop	1	2020-12-24	-	1	Nivo	0	28			0				0
66	0	2	lung	Adenocarcinoma	1	3	0	1	68	2	Pemb	PD					PD	0																					1	primary disease (not irAE)
58	0	1	Melanoma	malignant melanoma	1	0	0	1	58	4	Nivo	PD	Ipi	PD			PD	0																					1	primary disease (not irAE)
58	1	0	Melanoma	malignant melanoma	1	0	1	1	58	0	Nivo	PD	Ipi	PD	Pemb	PD	SD	1	58	Nivo	skin	1	0	0															1	primary disease (not irAE)
64	1	0	gastric	Adenocarcinoma	1	2	0	0	64	1	Nivo	PD					PD	0																					1	primary disease (not irAE)
54	0	0	Small cell carcinoma	Small cell carcinoma	1	1	0	1	56	0	Atezo						SD	1	56	Atezo	thyroid	1	1	1	-	-	-	Levothyroxine	1	Atezo	0		SD		0				0
77	0	2	Urothelial	Urothelial carcinoma	1	1	1	1	78	2	Pemb	PD					PD	0																					1	primary disease (not irAE)
73	1	0	lung	Adenocarcinoma	1	1	0	0	74	2	Atezo	PD					PD	0																					1	primary disease (not irAE)
79	0	2	lung	Adenocarcinoma	1	0	0	1	79	2	Pemb	PD					PD	0																					1	primary disease (not irAE)
64	0	4	lung	Adenocarcinoma	0	0	0	0	64	4	Pemb	PD					PD	0																					1	primary disease (not irAE)
63	1	0	head and neck	SCC	1	2	1	1	64	2	Nivo	PD					PD	0																					1	primary disease (not irAE)
70	0	0	gastric	Adenocarcinoma	1	5	1	0	72	0	Nivo	PD					PD	0																					1	primary disease (not irAE)
68	1	0	head and neck	SCC	1	3	1	1	70	2	Nivo	PD					PD	0																					1	primary disease (not irAE)
72	1	1	lung	SCC	0	0	0	0	72	1	Pemb	PD+AE					PD	1	72	Pemb	pneumonitis	2	1	1	50	0		-	0										1	primary disease (not irAE)
66	1	0	oesophagus	SCC	1	2	1	1	67	1	Nivo	PD					SD	0																					1	primary disease (not irAE)
87	1	1	lung	SCC	0	0	0	0	87	1	Pemb	AE					PR	1	88	Pemb	pneumonitis	2	1	1	30	0		-	1	Pemb	20	42	PD	other	0				0
77	1	2	lung	SCC	0	0	0	0	77	3	Pemb	PD					PD	0																					1	primary disease (not irAE)
66	1	0	gastric	Adenocarcinoma	1	2	0	0	66	1	Nivo	PD+AE					PD	1	66	Nivo	colitis	2	1	0	-	-	-	-	0										1	primary disease (not irAE)
69 70	1	0 1	lung	SCC	1	2	0	1	70	1	Durva	PD					PD	0																					1	primary disease (not irAE)
64	0	2	lung	Adenocarcinoma	1	2	0	0	65	2	Pemb	PD					PD	0																					1	primary disease (not irAE)
66	0	0	Melanoma	malignant melanoma	1	0	0	1	66	0	Nivo	PD	Ipi+Nivo	AE	Nivo	AE	PR	1	68	Ipi+Nivo	thyroid gastritis	1 2	1	0 1	50	1	2020/2/14	-	1	Nivo	20	56	SD	AE	1	gastritis	2	ICI discontinuation	1	primary disease (not irAE)	108
62	1	1	lung	Adenocarcinoma	1	1	0	0	62	1	Pemb	AE					PR	1	62	Pemb	pneumonitis	3	1	1	pulse→ 60	0		ー	0										1	primary disease (not irAE)
62	1	2	lung	SCC	0	0	0	0	62	2	Pemb	other					SD	1	62	Pemb	skin	2	0	1	-	-	-	anti-allergic drug											1	pneumonitis
90	0	1	gastric	Adenocarcinoma	1	2	0	0	90	1	Nivo	other					PR	0																					1	primary disease (not irAE)
62	0	0	gastric	Adenocarcinoma	1	3	0	0	63	0	Nivo	PD					PD	1	63	Nivo	thyroid	1	0	1	-	-	-	Levothyroxine											1	primary disease (not irAE)
62	1	0	gastric	Adenocarcinoma	1	3	1	1	64	0	Nivo						PR	1	64	Nivo	skin	1	0	0	-	-	-												0
71	0	1	trachea	Adeno cystic carcinoma	1	1	0	1	71	0	Durva	other					SD	0																					0
75	1	1	lung	Adenocarcinoma	0	0	0	0	75	1	Pemb	AE					SD	1	76	Pemb	pneumonitis skin	3 1	1	1	pulse→60	1	2019/2/22	-	0										1	primary disease (not irAE)
72	1	1	lung	Adenocarcinoma	0	0	0	0	72	1	Pemb	AE					PD	1	72	Pemb	pneumonitis	3	1	1	pulse→ 60	0		-	0										1	primary disease (not irAE)
64	0	0	Melanoma	malignant melanoma	1	0	1	1	64	2	Nivo						SD	1	65	Nivo	colitis	1	0	1	Dexamethasone 2mg	0		-											0
57	1	0	oesophagus	SCC	1	2	1	1	59	0	Nivo						PR	1	59	Nivo	thyroid	2	0	1	-	-	-	Levothyroxine											0
34	0	1	lung	Adenocarcinoma	1	1	0	0	35	2	Atezo	PD	Pemb	PD			SD	1	35	Atezo	skin	2	0	1	-	-	-	anti-allergic drug											1	primary disease (not irAE)
48	0	0	gastric	Adenocarcinoma	1	5	1	0	52	1	Nivo	PD					PD	0																					1	primary disease (not irAE)
79	1	1	lung	SCC	1	2	1	0	81	2	Nivo	PD					PD	0																					1	primary disease (not irAE)
65	1	2	head and neck	SCC	1	2	0	1	65	3	Nivo	PD					PD	0																					1	primary disease (not irAE)
58	1	1	NEC	LCNEC and adeno	1	1	0	1	59	0	Pemb	PD					PD	0																					1	primary disease (not irAE)
76	0	0	Melanoma	malignant melanoma	0	0	1	0	77	1	Nivo	other					NE	1	78	Nivo	thyroid	2	1	1	-	-	-	Levothyroxine	1	Nivo	0	28		other	0				0
61	1	0	lung	Adenocarcinoma	0	0	1	0	62	0	Pemb	PD					SD	1	63	Pemb	liver	1	0	0								]							0
56	1	1	CUP	SCC	1	2	1	1	57	3	Nivo	PD					PD	0																					1	primary disease (not irAE)
70	1	0	lung	Adenocarcinoma	1	1	0	1	71	1	Durva	other					SD	1	71	Durva	pneumonitis	2	1	1	pulse→40	1	2019-12-28	-	1	Durva	10	78	SD	other	1	Thyroid	1	Levothyroxine	0		93
63	1	0	lung	Adenocarcinoma	0	0	0	0	63	0	Pemb						PR	0																					0
64	0	0	Urothelial	urothelial carcinoma	1	1	1	1	65	0	Pemb	PD	Pemb rechallenge ※not irAE				PD	0																					0
76	1	1	head and neck	SCC	1	2	1	1	77	1	Nivo	AE	Pemb				SD	1	77	Nivo	liver	2	1	1	-	-	-	UDCA	1	Pemb	0	67			0				0
66	1	0	Melanoma	malignant melanoma	1	0	1	1	66	0	Nivo	PD+AE					SD	1	66 67	Nivo	thyroid pneumonitis	1 1	0 1	1 0	-	-	-	Levothyroxine	0										1	primary disease (not irAE)
73	1	1	head and neck	SCC	1	1	0	1	73	1	Nivo	PD					PR	0																					0
67	1	0	gastro-oesophageal	Adenocarcinoma	1	2	0	0	68	2	Nivo	PD					SD	0																					1	primary disease (not irAE)
58	1	2	lung	Adenocarcinoma	0	0	0	0	58	1	Pemb	AE					SD	1	59	Pemb	liver	2	1	0	-	-	-	-	1	Pemb	0	196	SD	AE	1	liver	2	ICI discontinuation	0		35
49	1	0	head and neck	SCC	1	4	0	1	50	1	Nivo	PD	Nivo rechallenge ※not irAE	PD			PD	0																					0
57	1	0	gastric	Adenocarcinoma	1	2	0	0	58	0	Nivo	PD					SD	1	59	Nivo	skin	2	0	1	2	1	2020-03-04	-											1	primary disease (not irAE)
36	0	1	lung	SCC	1	1	0	1	36	1	Durva	PD	Pemb	PD			SD	0																					1	primary disease (not irAE)
56	1	0	RCC	RCC	0	0	1	0	56	0	Ipi+Nivo	AE	Nivo	AE			SD	1	57	Ipi+Nivo	adrenal colitis	2 2	1	1	-	-	-	Hydrocortisone	1	Nivo	0	42	PD	PD+AE	1	colitis	2	ICI discontinuation	0		56
67	1	0	gastric	Adenocarcinoma	1	2	0	0	67	0	Nivo	PD					PD	1	68	Nivo	colitis	2	1	1	30	1	2020-03-02	Hydrocortisone	1	Nivo	10	42	PD	PD	0				1	primary disease (not irAE)
53	0	2	lung	SCC	0	0	0	0	53	2	Pemb	PD+AE					SD	1	53	Pemb	kidney	3	1	1	80	0		-	0										1	primary disease (not irAE)
71	1	1	lung	Adenocarcinoma	0	0	1	0	72	2	Pemb	other					PR	0																					1	COPD
65	0	0	RCC	RCC	0	0	0	0	65	1	Ipi+Nivo	PD					SD	0																					1	primary disease (not irAE)
34	0	0	breast	ductal carcinoma	0	0	1	0	47	2	Ipi+Nivo	PD					PD	0																					1	primary disease (not irAE)
70	1	2	lung	non-small-cell	1	0	0	1	70	2	Pemb	PD					PD	0																					1	primary disease (not irAE)
51	0	0	Endometrial	Ednometrioid carcinoma	1	2	0	0	51	3	Pemb	PD					PD	0																					1	primary disease (not irAE)
80	1	2	lung	SCC	1	0	0	1	80	2	Pemb						PR	1	80	Pemb	skin	3	1	1	10	0		-	1	Pemb	10	42	PR		0				0
71	0	1	lung	Adenocarcinoma	1	0	0	1	71	1	Pemb	AE					PR	1	71	Pemb	kidney	3	1	1	40	1	2020-02-16	-	0										0
48	1	0	lung	SCC	1	1	0	1	48	0	Durva	other						0																					0
60	0	0	Melanoma	malignant melanoma	0	0	0	0	60	0	Ipi+Nivo	AE	Nivo	PD			SD	1	61	Ipi+Nivo	neurologic adrenal	2 2	1	1	25	1	2019-09-25	Hydrocortisone	1	Nivo	10	109	SD	PD	0				1	primary disease (not irAE)
72	1	1	RCC	RCC	0	0	0	0	72	3	Ipi+Nivo	PD					PD	0																					1	primary disease (not irAE)
50	1	0	gastric	Adenocarcinoma	1	2	0	0	51	0	Nivo	PD					SD	0																					0
65	1	1	lung	Adenocarcinoma	0	0	0	0	65	1	Pemb	PD					SD	0																					1	primary disease (not irAE)
57	1	1	oesophagus	carcinoma	1	1	0	0	58	2	Nivo	PD					PD	0																					1	primary disease (not irAE)
69	1	1	Urothelial	urothelial carcinoma	1	2	1	1	72	3	Pemb	AE					SD	1	73	Pemb	kidney	2	1	1	10→70	0		-	0										0
70	1	1	lung	SCC susp	0	0	0	0	70	1	Pemb	other					PR	0																					0
60	1	0	Urothelial	Urothelial carcinoma	1	2	1	0	64	1	Pemb						SD	1	65	Pemb	skin	1	0	1	-	-	-	ointment											0
69	1	0	RCC	RCC	0	0	0	0	69	0	Ipi+Nivo	other	Nivo				SD	1	70	Nivo	adrenal	2	1	1	-	-	-	Hydrocortisone	1	Nivo	0	28			0				0
68	1	0	RCC	RCC	1	0	0	1	68	0	Ipi+Nivo	other	Nivo	AE			PR	1	68	Nivo	thyroid skin adrenal	2 2 2	0 0 1	1 1 1	-	-	-	Levothyroxine anti-allergic drug Hydrocortisone	1	Nivo	0	35	PR	AE	1	skin	2	ICI discontinuation	0		42
64	1	1	lung	Adenocarcinoma	1	1	0	1	64	0	Durva	PD					SD	1	65	Durva	arthritis	1	0	0															0
80	1	1	lung	SCC	0	0	0	0	80	1	Pemb	AE					SD	1	80	Pemb	pneumonitis	1	1	0	-	-	-	-	0										0
68	1	0	lung	Adenocarcinoma	1	1	0	1	69	0	Durva	PD					SD	1	69	Durva	thyroid	2	0	1	-	-	-	Levothyroxine											0
86	0	3	lung	adenocarcinoma	0	0	0	0	86	3	Pemb	PD					PD	0																					1	primary disease (not irAE)
54	1	0	RCC	RCC	0	0	1	0	64	0	Ipi+Nivo	AE	Nivo				SD	1	64	Ipi+Nivo	thyroid	2	1	1	-	-	-	Levothyroxine	1	Nivo	0	42	SD		0				0
83	1	3	Melanoma	Malignant melanoma	0	0	0	0	83	3	Nivo						SD	0																					0
66	0	1	Small cell carcinoma	Small cell carcinoma	0	0	0	0	66	1	Atezo						PR	1	66	Atezo	colitis adrenal	1 2	0 1	1	- -	- -	- -	- Hydrocortisone	1	Atezo	0	42			0				0
67	1	2	Small cell carcinoma	Small cell carcinoma	0	0	0	1	67	2	Atezo	PD					PR	0																					0
71	1	0	Urothelial	Adenocarcinoma	1	2	0	1	74	0	Pemb						SD	1	74	Pemb	colitis	3	1	0	-	-	-	-	1	Pemb	0	63			0				0
41	0	1	head and neck	Adenocarcinoma	1	3	1	1	52	1	Nivo	PD					PD	1	52	Nivo	thyroid	1	1	1	-	-	-	Pottasium iodide	1	Nivo	0		PD	原病悪化	0				0
71	1	0	oesophagus	SCC	1	1	0	0	71	0	Nivo	PD					PD	0																					0
40	1	0	head and neck	SCC	1	2	0	1	41	1	Nivo	PD					PD	1	41	Nivo	colitis	3	1	1	50	0		5-ASA	0										1	primary disease (not irAE)
55	1	0	head and neck	SCC	1	4	1	1	57	2	Nivo	PD					PD	0																					1	primary disease (not irAE)
60	1	0	lung	Adenocarcinoma	1	1	0	0	60	1	Nivo	PD					PD	0																					1	primary disease (not irAE)
56	0	0	head and neck	Adenoid cystic carcinoma	1	1	1	1	57	3	Nivo	PD					PD	0																					1	primary disease (not irAE)
52	0	0	head and neck	Basaloid SCC	1	1	1	1	53	0	Nivo	PD	Nivo rechallenge ※not irAE	PD			PD	0																					1	primary disease (not irAE)
69	1	0	head and neck	SCC	1	3	1	1	70	2	Nivo	PD					PD	0																					0
36	0	0	head and neck	SCC	1	1	0	1	37	0	Nivo	PD					PD	0																					1	primary disease (not irAE)
66	0	0	head and neck	SCC	1	1	1	1	67	2	Nivo	PD					PD	0																					1	primary disease (not irAE)
69	1	1	Urothelial	Urothelial carcinoma	1	1	0	0	69	1	Pemb	PD					PD	0																					1	primary disease (not irAE)
65	1	2	head and neck	SCC	1	1	0	1	67	2	Nivo	PD					PD	0																					0
61	1	0	lung	Adenocarcinoma	1	1	0	1	61	2	Pemb	AE					PR	1	63	Pemb	pneumonitis	2	1	0	-	-	-	-	0										0
81	0	1	Urothelial	Urothelial carcinoma	1	1	0	1	81	1	Pemb	PD					SD	0																					0
36	0	0	gastric	Adenocarcinoma	1	4	0	0	37	3	Nivo	PD					PD	0																					1	primary disease (not irAE)
68	1	0	Urothelial	Urothelial carcinoma	1	1	0	1	68	0	Pemb	PD					PR	1	69	Pemb	thyroid	2	0	1	-	-	-	Levothyroxine											1	primary disease (not irAE)
63	0	1	head and neck	SCC	1	1	0	1	63	1	Nivo	PD					PD	0																					1	primary disease (not irAE)
70	1	0	gastric	Adenocarcinoma	1	2	0	1	70	2	Nivo	PD					PD	0																					1	primary disease (not irAE)
75	1	2	head and neck	SCC	1	2	0	1	76	2	Nivo	PD	Nivo rechallenge ※not irAE	PD			PD	0																					1	primary disease (not irAE)
72	1	0	RCC	-	0	0	0	0	72	0	Ipi+Nivo	AE	Nivo				PR	1	72	Ipi+Nivo Ipi+Nivo Ipi+Nivo Ipi+Nivo	thyroid skin pancreatic adrenal	2 1 3 3	0 0 0 1	1 1 0 1	-	-	-	Levothyroxine anti-allergic drug - Hydrocortisone	1	Nivo	0	46	PR		0				0
57	0	1	head and neck	SCC	1	1	0	1	58	3	Nivo	PD					PD	0																					1	primary disease (not irAE)
80	1	1	oesophagus	SCC	1	2	0	1	81	1	Nivo	PD					PD	0																					0
68	1	2	lung	Adenocarcinoma	1	1	0	1	69	2	Durva	other					SD	1	69	Durva	thyroid	1	1	1	-	-	-	Levothyroxine	0										0
76	1	1	Melanoma	malignant melanoma	1	0	0	1	76	1	Nivo	AE					SD	1	77	Nivo	diabetes	3	1	1	-	-	-	insulin	1	Nivo	0	35	SD	AE	1	colitis	2	PSL	0		214
64	1	0	lung	Adenocarcinoma	1	1	0	1	64	0	Durva	other					SD	0																					0
58	0	1	gastro-oesophageal	Adenocarcinoma	1	2	0	1	59	1	Nivo	PD					PD	0																					1	primary disease (not irAE)
71	1	3	gastric	Adenocarcinoma	1	2	0	0	72	3	Nivo	PD					PD	0																					1	primary disease (not irAE)
68	1	0	Melanoma	malignant melanoma	1	0	0	1	68	0	Ipi+Nivo	other	Nivo	PD	Pemb	PD	PR	1	69	Nivo	colitis	2	1	1	25	0		-	1	Nivo	20	33	PD	PD	1	adrenal	2	Hydrocortisone	1	primary disease (not irAE)	109
63	1	0	head and neck	SCC	1	1	0	1	63	2	Nivo	PD					PD	0																					1	primary disease (not irAE)
58	1	2	lung	Adenocarcinoma	0	0	0	0	58	2	Pemb	AE					SD	1	59	Pemb	pneumonitis	2	1	1	pulse→25	2020-08-28	2020-08-28	inhalant	0										1	primary disease (not irAE)
63	1	0	lung	Adenocarcinoma	1	1	0	1	64	0	Durva	other					SD	1	64	Durva	thyroid	2	0	1	-	-	-	Levothyroxine											0
59	1	1	head and neck	SCC	1	2	0	1	60	1	Nivo	PD	Pemb	PD			SD	0																					0
73	1	1	gastric	Adenocarcinoma	1	3	1	0	74	0	Nivo	PD+AE					SD	1	74	Nivo	liver	1	1	1	-	-	-	UDCA	1	Nivo	0		PD	原病悪化+有害事象	1	心臓	2	PSL	0		491
56	1	0	lung	Adenocarcinoma	1	1	1	1	56	0	Durva	AE					SD	1	57	Durva	pneumonitis	2	1	1	40	0		-	0										0
61	1	2	head and neck	Adenocarcinoma	1	0	0	1	61	2	Pemb						SD	1	62	Pemb	thyroid	1	0																0
61	1	0	lung	SCC	1	4	0	1	65	1	Nivo	PD					SD	1	65	Nivo	thyroid	1	1	1	-	-	-	Levothyroxine	1	Nivo	0		SD	原病悪化	0				1	primary disease (not irAE)
75	1	1	lung	Adenocarcinoma	1	4	0	0	77	3	Nivo	PD					PD	0																					1	primary disease (not irAE)
71	1	0	Melanoma	malignant melanoma	1	1	1	0	75	0	Pemb	CR					CR	1	75	Pemb	adrenal	1	0	1	-	-	-	Hydrocortisone											0
63	1	1	Small cell carcinoma	Small cell carcinoma	0	0	0	0	63	1	Atezo	PD					PR	1	64	Atezo	arthritis skin	2 1	1 0	1 1	25 -	1 -	2020/6/14 -	- anti-allergic drug	1	Atezo	0	55	SD	PD	0				0
